# Supplementary material for: Pantothenic Acid Derivatives Modulate Oxidative Stress and Hepatic Fibrosis in Bile Duct Ligation-Induced Cholestatic Liver Injury
Source: Pathophysiology. 2026 May 13;33(2):32. doi: 10.3390/pathophysiology33020032 (PMC13214685; doi:10.3390/pathophysiology33020032)
Supplement: Supplementary file 1 [file pathophysiology-33-00032-s001.zip]

Archive with 1 entries (1 files):
- pathophysiology-4204194-supplementary.pdf
